# Supplementary material for: MAGI1 localizes to mature focal adhesion and modulates endothelial cell adhesion, migration and angiogenesis
Source: Cell Adh Migr. 2021 May 6;15(1):126–39. doi: 10.1080/19336918.2021.1911472 (PMC8115569; doi:10.1080/19336918.2021.1911472)
Supplement: Supplemental Material [file KCAM_A_1911472_SM8534.zip]

Archive with 2 entries (2 files):
- KCAM-2019-0044_Suppl MM_REV.pdf
- KCAM-2019-0044__Suppl_figure_and_legends_CLEAN.pdf
